# Supplementary material for: A gene transfer event suggests a long-term partnership between eustigmatophyte algae and a novel lineage of endosymbiotic bacteria
Source: ISME J. 2018 Jun 7;12(9):2163–75. doi: 10.1038/s41396-018-0177-y (PMC6092422; doi:10.1038/s41396-018-0177-y)
Supplement: Supplementary file 4 — Supplementary Table 3 [file 41396_2018_177_MOESM4_ESM.xlsx]

## Sheet: Sheet1
Supplementary Table 3 Genes of special interest and their distribution in Rickettsiales.
	Ca. Phycorickettsia trachydisci	Occidentia massiliensis	Orientia chuto	Orientia tsutsugamushi	Ca. Megaira subclade D (endosymbiont of Ichthyophthirius multifiliis)	Rickettsia bellii	Rickettsia conorii	Rickettsia felis	Rickettsia rickettsii	Rickettsia typhi	Ca. Arcanobacter lacustris	Rickettsiales bacterium Ac37b	Ca. Midichloria mitochondrii	Ca. Jidaibacter acanthamoeba	Anaplasma marginale	Ehrlichia canis	Wolbachia endosymbiont of Drosophila melanogaster	Neorickettsia risticii
Type IV secretion system
VirB3	phytr_5990	WP_019230791.1	WP_045796972.1	WP_011945112.1	REIM_1051	WP_011477926.1	WP_010976817.1	WP_010976817.1	WP_010976817.1	WP_011190509.1	-	WP_038603729.1	WP_041185442.1	WP_038540306.1	WP_010265020.1	WP_044261987.1	WP_010962887.1	WP_015816677.1
VirB4	phytr_5880 phytr_5980	WP_019230792.1 WP_019231477.1	WP_045796973.1 WP_045797584.1	WP_011944720.1 WP_011945113.1	REIM_1019 REIM_1050	WP_011476776.1 WP_011477919.1	WP_010976818.1 WP_010977782.1	WP_011270442.1 WP_011271550.1	WP_012150361.1 WP_012151327.1	WP_011190508.1 WP_011191202.1	KKB96791.1	WP_038602273.1 WP_038604773.1	WP_013950823.1 WP_041185441.1	WP_039454670.1 WP_039458398.1	WP_010265017.1	WP_011304647.1	WP_010962886.1	WP_015816676.1
VirB6	phytr_5960 phytr_5970	WP_019230793.1 WP_026071642.1	WP_045796974.1	WP_011945114.1 WP_011945115.1	REIM_1048 REIM_1049	WP_011477917.1 WP_011477918.1	WP_010976819.1 WP_010976820.1	WP_011270443.1 WP_011270444.1	WP_012150362.1 WP_012150363.1	WP_011190506.1 WP_011190507.1	-	WP_038603730.1 WP_038603731.1	WP_041185440.1	WP_039458951.1 WP_053332446.1	WP_037349350.1	WP_011304646.1	WP_010962885.1	WP_015816675.1
VirB8	phytr_3740	WP_019231304.1 WP_075226269.1	WP_045797123.1	WP_011944407.1	REIM_0744	WP_011477672.1	WP_010977040.1	WP_011270795.1	WP_012150597.1	WP_011190743.1	KKB96129.1	WP_038603491.1	WP_013951380.1	WP_039455239.1	WP_012880644.1	WP_011304566.1	WP_010962854.1	WP_015816099.1
VirB9	phytr_3730 phytr_9430	WP_019230976.1 WP_019231305.1 WP_019231811.1	WP_045797124.1 WP_045797535.1	WP_011944406.1 WP_041621391.1	REIM_0233 REIM_0743	WP_011477671.1 WP_011477674.1	WP_004996190.1 WP_010977039.1	WP_008580257.1 WP_011270798.1	WP_012150596.1 WP_012150599.1	WP_011190742.1 WP_011190746.1	KKB96702.1	WP_044577912.1 WP_044578096.1	WP_013950965.1 WP_013951379.1	WP_039455241.1 WP_053332755.1	WP_010266578.1 WP_010266984.1	WP_044261939.1 WP_044262055.1	WP_010082330.1 WP_010962300.1	WP_015816086.1 WP_015816581.1
VirB10	phytr_9420	WP_019230977.1	WP_045797531.1	WP_011944232.1	REIM_0232	WP_011477675.1	WP_010977043.1	WP_011270799.1	WP_012150600.1	WP_011190747.1	KKB96703.1	WP_038602661.1 WP_053239212.1	WP_013950964.1	WP_053332570.1 WP_053332754.1	WP_010266574.1	WP_011304149.1	WP_010962301.1	WP_015816579.1
VirB11	phytr_9410	WP_019230978.1	WP_045797532.1	WP_011944233.1	REIM_0231	WP_011477676.1	WP_010977044.1	WP_011270800.1	WP_012150601.1	WP_011190748.1	KKB96704.1	WP_038602658.1	WP_013950963.1	WP_039458872.1	WP_035017591.1	WP_011304148.1	WP_010962302.1	WP_015816578.1
VirD4	phytr_9400	WP_019230979.1	WP_045797533.1	WP_011944234.1	REIM_0230	WP_011477677.1	WP_010977045.1	WP_011270801.1	WP_012150602.1	WP_011190749.1	KKB96317.1 KKB96705.1	WP_038602655.1	-	WP_053332571.1	WP_011114675.1	-	WP_010962303.1	WP_015816577.1
TCA cycle
CS (citrate synthase)	phytr_12510	WP_019230703.1	-	-	REIM_1106	WP_011477976.1	WP_010977866.1	WP_011271638.1	WP_012151414.1	WP_011191260.1	KKB96654.1	WP_038601576.1	WP_013951377.1	WP_053332507.1	WP_010266244.1	WP_011304204.1	WP_010081982.1	WP_015816570.1
ACO (aconitate hydratase)	phytr_10840	WP_026071668.1	-	WP_050897547.1	REIM_0517	WP_011476794.1	WP_010977798.1	WP_011271564.1	WP_012151341.1	WP_011191217.1	-	WP_038601892.1	WP_013950836.1	WP_039456991.1	WP_010268390.1	WP_044262216.1	WP_010962366.1	WP_015816447.1
IDH1 (isocitrate dehydrogenase)	phytr_550	WP_019230994.1	WP_045797342.1	WP_011944673.1	REIM_0822	WP_011476981.1	WP_010977008.1	WP_041405360.1	WP_012150566.1	WP_011190722.1	-	WP_038602771.1	WP_013951174.1	WP_039455912.1	WP_010268592.1	WP_011304997.1	WP_010962836.1	WP_015816052.1
OGDH (2-oxoglutarate dehydrogenase subunit E1)	phytr_5720	-	WP_045796875.1	WP_011944911.1	REIM_0274	WP_011477758.1	WP_010976891.1	WP_041405326.1	WP_012150445.1	WP_011190642.1	-	WP_038603020.1	WP_013951191.1	WP_039456866.1	WP_035062358.1	WP_011304380.1	WP_010963171.1	WP_041351485.1
DLST (dihydrolipoamide succinyltransferase)	phytr_5710	WP_026071700.1	WP_045796874.1	WP_011944912.1	REIM_0273	WP_011477757.1	WP_010976890.1	WP_011271404.1	WP_012150443.1	WP_011190641.1	-	WP_038603021.1	-	WP_039456862.1	WP_035018081.1	WP_011304965.1	WP_010962667.1	WP_015816391.1
DLD (dihydrolipoamide dehydrogenase)	phytr_7120	WP_019230907.1	WP_045797223.1	WP_011944240.1	REIM_0972	WP_011477247.1	WP_010977314.1	WP_011271135.1	WP_012150946.1	WP_011190906.1	-	WP_038603023.1	-	WP_039456856.1	WP_010267870.1	WP_011304635.1	WP_010082459.1	WP_015816517.1
SucD (succinyl-CoA synthetase subunit alpha)	phytr_10980	WP_026071683.1	WP_045796944.1	WP_011944297.1	REIM_1302	WP_011477883.1	WP_010977229.1	WP_011270994.1	WP_012150789.1	WP_011190880.1	-	WP_038603019.1	WP_041185489.1	WP_038538362.1	WP_010267151.1	WP_011304276.1	WP_010963102.1	WP_015816124.1
SucC (succinyl-CoA synthetase subunit beta)	phytr_10990	WP_019231048.1	WP_045796943.1	WP_011944298.1	REIM_1301	WP_011477884.1	WP_010977230.1	WP_011270995.1	WP_012150790.1	WP_011190881.1	-	WP_038603018.1	WP_013951360.1	WP_039457293.1	WP_010267152.1	WP_011304277.1	WP_010963103.1	WP_015816126.1
sdhA (succinate dehydrogenase flavoprotein subunit)	phytr_5060	WP_019231344.1 WP_026071709.1	WP_045797212.1	WP_041621328.1	REIM_0445 REIM_0993	WP_011477823.1	WP_010976845.1	WP_011271467.1	WP_012150388.1	WP_011190590.1	-	WP_038603000.1	WP_013951472.1	WP_039455768.1	WP_010267096.1	WP_011304797.1	WP_010962592.1	-
sdhB (succinate dehydrogenase iron-sulfur subunit)	phytr_8300	WP_019231343.1	WP_045797190.1	WP_041621533.1	REIM_0446	WP_011478040.1	WP_010976754.1	WP_011270490.1	WP_012150298.1	WP_011190559.1	-	WP_038602999.1	WP_013950670.1	WP_039456655.1	WP_012658832.1	WP_011304796.1	WP_010082472.1	WP_015816377.1
sdhC (succinate dehydrogenase cytochrome b556 subunit)	phytr_5080	WP_019231346.1	WP_052694615.1	WP_011945007.1	REIM_0443	WP_011477827.1	WP_010976843.1	WP_011271471.1	WP_012150385.1	WP_011190588.1	-	WP_038603002.1	WP_041185520.1	WP_039455766.1	WP_011114201.1	WP_044262114.1	WP_010963112.1	WP_049751185.1
sdhD (succinate dehydrogenase hydrophobic membrane anchor protein)	phytr_5070	WP_016769867.1 WP_019231345.1	WP_045797189.1	WP_011945008.1	REIM_0444	WP_011477826.1	WP_010976844.1	WP_011271469.1	WP_012150387.1	WP_011190589.1	-	WP_038603001.1	WP_013951473.1	WP_039456057.1	WP_010263158.1	WP_011304319.1	-	WP_041351330.1
fumC (fumarate hydratase class II)	phytr_3590	WP_019231455.1	-	WP_011944594.1	REIM_0815	WP_011477726.1	WP_010977593.1	WP_011270625.1	WP_012151157.1	WP_011191095.1	KKB96128.1	WP_038603492.1	WP_013951324.1	WP_039458607.1	WP_010268172.1	WP_011304748.1	WP_010962632.1	WP_012779460.1
mdh (malate dehydrogenase)	phytr_1630	WP_019231025.1	WP_045797272.1	WP_011945077.1	REIM_1176	WP_011477313.1	WP_010977159.1	WP_011270920.1	WP_012150717.1	WP_011190828.1	-	WP_038603017.1	WP_013951406.1	WP_039456445.1	WP_012658941.1	WP_011304519.1	WP_007548577.1	WP_015816755.1
DLAT (pyruvate dehydrogenase complex dihydrolipoamide acetyltransferase)	phytr_8780	WP_019231391.1	-	WP_011944865.1	REIM_0818	WP_011476992.1	WP_010977380.1	WP_011271090.1	WP_012150879.1	WP_011190967.1	-	WP_038602874.1	WP_041185302.1	WP_039455363.1	WP_012659122.1	WP_011304190.1	WP_010963079.1	WP_015816752.1
PDHA (pyruvate dehydrogenase e1 component subunit alpha)	phytr_8760	WP_019231393.1	-	-	REIM_0820	WP_011476952.1	WP_010977002.1	WP_011271336.1	WP_012150560.1	WP_011190718.1	-	WP_038604484.1	WP_013950597.1	WP_039454819.1	WP_012658811.1	WP_011304894.1	WP_006279887.1	WP_015816611.1
PDHB (pyruvate dehydrogenase subunit beta)	phytr_8770	WP_026071747.1	-	-	REIM_0819	WP_011476953.1	WP_010977003.1	WP_011271335.1	WP_012150561.1	WP_011190719.1	-	WP_038602876.1	WP_013950598.1	WP_039454709.1	WP_010269120.1	WP_011304227.1	WP_010962621.1	WP_049751192.1
Pentose Phosphate Pathway
fbaB (fructose-bisphosphate aldolase)	phytr_4440	WP_019231529.1	-	-	-	-	-	-	-	-	-	WP_038602332.1	-	WP_039455679.1	WP_010268772.1	WP_011304188.1	WP_038228077.1	WP_015816031.1
GlpX-SEBP (fructose 1_6-bisphosphatase)	phytr_6020	WP_019231056.1	-	-	-	-	-	-	-	-	-	WP_038604327.1	WP_052567754.1	WP_039456089.1	WP_044051796.1	WP_011304763.1	WP_022626327.1	WP_015816442.1
tktA tktB (transketolase)	phytr_7290	WP_037212404.1	-	-	REIM_0392	-	-	-	-	-	KKB96403.1	WP_038604464.1	-	WP_039456878.1	WP_010270301.1	WP_011304674.1	WP_010962554.1	WP_015816548.1
talA talB (transaldolase)	phytr_5230	-	-	-	REIM_1313	-	-	-	-	-	-	WP_038603092.1	WP_013950549.1	WP_039455307.1	WP_010267670.1	WP_011304576.1	WP_010962671.1	WP_015816589.1
rpe (ribulose-phosphate 3-epimerase)	phytr_4910	WP_019231038.1	-	-	REIM_0570	-	-	-	-	-	KKB96245.1	WP_038604153.1	-	WP_039455918.1	WP_044051820.1	WP_044262098.1	WP_010962780.1	WP_015816206.1
rpiB (ribose-5-phosphate isomerase)	phytr_670	WP_019230688.1	WP_045796967.1	WP_041621165.1	REIM_1263	WP_011476971.1	WP_010977056.1	WP_011270818.1	WP_012150611.1	WP_004597385.1	KKB96351.1	WP_038602193.1	WP_013951715.1	WP_068982021.1	WP_037351837.1	WP_011304522.1	-	WP_015816102.1
Complex IV and related proteins
CoxA (cytochrome c oxidase subunit I)	-	WP_019230846.1 WP_019231634.1	WP_045797280.1	WP_011945053.1	REIM_0931	WP_011477557.1	WP_010977189.1	WP_011270957.1	WP_012150751.1	WP_014419431.1	KKB96093.1	WP_038604746.1	-	-	WP_010268343.1	WP_011304918.1	WP_010962499.1	WP_015816465.1
CoxB (cytochrome c oxidase subunit II)	-	WP_019230852.1	WP_045797273.1	WP_011944380.1	REIM_0932	WP_011477555.1	WP_010977191.1	WP_011270959.1	WP_012150753.1	WP_014419433.1	-	WP_038603678.1	-	-	WP_037349623.1	WP_044262060.1	WP_010962498.1	WP_015816464.1
COX11 (cytochrome c oxidase assembly protein CtaG)	-	WP_019231149.1	WP_045797345.1	WP_050897590.1	REIM_0449	WP_011477199.1	WP_004996151.1	WP_011270826.1	WP_004996151.1	-	-	WP_038603924.1	-	-	WP_010268488.1	WP_011304956.1	WP_010082343.1	WP_015816131.1
cytochrome c oxidase subunit I	-	WP_019231240.1	WP_045797270.1	WP_011945075.1	REIM_1073	WP_011477470.1	WP_010977165.1	WP_011270928.1	WP_012150724.1	-	-	WP_038602605.1	-	-	WP_010268528.1	WP_011304976.1	WP_038228111.1	WP_015816010.1
CoxC (cytochrome c oxidase subunit 3)	-	WP_019231148.1	WP_045797401.1	WP_011944916.1	REIM_0883	WP_011477763.1	WP_004996526.1	WP_011271387.1	WP_014362294.1	-	-	WP_038601955.1	-	-	WP_010269005.1	WP_011304138.1	WP_006279354.1	WP_015816519.1
cytochrome c oxidase assembly factor Surf1	-	WP_019231207.1	WP_045797355.1	WP_011944463.1	REIM_0363	WP_011477049.1	WP_004997569.1	WP_011270527.1	WP_012151242.1	WP_014419464.1 WP_014419465.1	-	WP_044578067.1	-	-	WP_011114585.1	WP_011304977.1	WP_010963129.1	WP_012779466.1
Cytochrome bc1 complex
cytochrome c1	-	WP_019230954.1	WP_045797218.1	WP_011944365.1	REIM_0511	WP_011477498.1	WP_010977015.1	WP_011271323.1	WP_012262290.1	WP_011190729.1	-	WP_038601965.1	WP_013951375.1	WP_039458282.1	WP_010267852.1	WP_011304624.1	WP_010963022.1	WP_015816416.1
cytochrome b	-	WP_019230953.1	WP_045797440.1	WP_011944881.1	REIM_0512	WP_011477497.1	WP_010977014.1	WP_011271325.1	WP_012150571.1	WP_011190728.1	-	WP_044578257.1	WP_041185755.1	WP_039456898.1	WP_010267854.1	WP_011304625.1	WP_006280242.1	WP_015816468.1
ubiquinol-cytochrome c reductase iron-sulfur subunit	-	WP_075226247.1	WP_045797446.1	WP_050897611.1	REIM_0513	WP_011477496.1	WP_010977013.1	WP_011271326.1	WP_012150570.1	WP_011190727.1	-	WP_044578260.1	WP_041185756.1	WP_039456901.1	-	WP_011304626.1	WP_010963095.1	WP_015816467.1
Cytochrome c and cytochrome c biogenesis
cytochrome c family protein	-	WP_019230778.1	WP_045796887.1	WP_011945062.1	REIM_0982	WP_011477618.1	WP_010976992.1	WP_011271346.1	WP_012150552.1	WP_011190711.1	KKB96388.1	WP_038602005.1	WP_013951186.1	WP_068982022.1	WP_011114159.1	WP_011304787.1	WP_010082469.1	WP_041351607.1
ccmA cytochrome c biogenesis protein	phytr_8550 phytr_10830	WP_019230949.1 WP_026071736.1	WP_045797437.1	WP_011944877.1	REIM_0516	WP_011476785.1	WP_010977793.1	WP_039595211.1	WP_012151337.1_1	WP_011191212.1	-	WP_044578213.1	WP_013950832.1	WP_053332559.1	WP_011114135.1	WP_011304817.1	WP_007548816.1	WP_015816544.1
ccmB	phytr_10820	WP_019230950.1	WP_045797438.1	WP_011944878.1	REIM_0515	WP_011477494.1	WP_010977011.1	WP_011271328.1	WP_012150568.1	WP_014419418.1	-	WP_038603166.1	-	-	-	-	-	-
ccmC Haem exporter protein	-	WP_019231236.1	WP_045796999.1	WP_011944950.1	REIM_0043	WP_011477925.1	WP_004997210.1	WP_011271618.1	WP_012151393.1	WP_011191247.1	KKB96716.1	WP_038602979.1	WP_013950777.1	WP_039455174.1	WP_011114153.1	WP_011304791.1	WP_010962525.1	WP_015816349.1
ccmE cytochrome c biogenesis protein	-	WP_019231181.1	WP_045796883.1	WP_041621126.1	REIM_0539	WP_011477366.1	WP_010977498.1	WP_011271284.1	WP_012151059.1	WP_011191023.1	-	WP_038603921.1	WP_013951058.1	WP_039455189.1	WP_010267421.1	WP_011304411.1	WP_010082373.1	WP_015816638.1
ccmF cytochrome c biogenesis protein	-	WP_075226250.1	WP_052694607.1	WP_011944908.1	REIM_0060	WP_011476891.1	WP_010977658.1	WP_039594844.1	WP_012262561.1	WP_011191134.1	KKB96709.1	WP_038603084.1	WP_013951423.1	WP_039458108.1	WP_012659116.1	WP_011304216.1	WP_010962452.1	WP_041351480.1
ccmG cytochrome c biogenesis protein	phytr_8190	WP_019230804.1	-	-	REIM_0996	WP_011477022.1	WP_010977180.1	WP_011270948.1	WP_012150744.1	WP_011190846.1	KKB96743.1	WP_053239293.1 WP_053239392.1	WP_013951603.1	WP_039454730.1 WP_039457537.1	WP_010267090.1 WP_012658919.1	WP_011304808.1	-	-
Cytochrome bd complex
cydA (cytochrome d ubiquinol oxidase subunit I )	phytr_12190	WP_019231091.1	-	-	REIM_1146	WP_011477191.1	WP_010976948.1	WP_011270676.1	WP_012150505.1	WP_011190675.1	-	WP_038603039.1	WP_013950633.1	WP_039458865.1	-	-	WP_010962801.1	-
cydB (cytochrome d ubiquinol oxidase subunit II)	phytr_12180	-	-	-	-	WP_011476955.1	WP_010976949.1	WP_011270679.1	WP_012150506.1	WP_011190676.1	-	WP_038604543.1	WP_013950634.1	WP_039458867.1	-	-	WP_010962802.1	-
Haem biosynthesis
HemA	-	WP_019231357.1 WP_026071680.1	WP_045797513.1	WP_011944413.1	REIM_0602	WP_011477300.1	WP_016830561.1	WP_011271634.1	WP_012151410.1	WP_011191257.1	KKB96313.1	WP_038601974.1 WP_038602611.1	WP_013950662.1 WP_013951262.1	WP_039457251.1	WP_010267193.1 WP_010268779.1	WP_011304185.1 WP_011304300.1	WP_010963153.1	WP_015816458.1 WP_015816637.1
HemB	-	WP_019231082.1	WP_045797046.1	WP_011944824.1	REIM_1111	WP_012151873.1	WP_029374467.1	WP_039595078.1	WP_012150973.1	WP_011190978.1	-	WP_038603332.1	WP_041185310.1	WP_039457775.1	WP_010267396.1	WP_011304387.1	WP_010962401.1	WP_015816257.1
HemC	-	WP_019231599.1	WP_045797341.1	WP_011944674.1	REIM_0768	WP_011477036.1	WP_010977327.1	WP_011271145.1	WP_012150935.1	WP_011190912.1	-	WP_038602261.1	WP_052567687.1	WP_039456405.1	WP_010267733.1	WP_011304475.1	WP_010962666.1	WP_015816250.1
HemD	-	WP_019231169.1	WP_045797541.1	WP_041621239.1	REIM_0644	WP_011477394.1	WP_016830802.1	WP_039595011.1	WP_012150901.1	WP_011190919.1	-	WP_038603080.1	WP_013951563.1	WP_039457131.1	WP_037349071.1	WP_044261991.1	WP_010962976.1	WP_015816292.1
HemE	-	WP_019230649.1	WP_045797277.1	WP_011944736.1	REIM_1328	WP_011478079.1	WP_004997025.1	WP_011271697.1	WP_012151475.1	WP_011191302.1	KKB96188.1	WP_038604540.1	WP_013950779.1	WP_039454832.1	WP_010269010.1	WP_011304139.1	WP_010082013.1	WP_049751183.1
HemF	-	WP_019231200.1	WP_045796994.1	WP_041621081.1	REIM_1283	WP_011478030.1	WP_004997036.1	WP_011271693.1	WP_012151472.1	WP_011191299.1	KKB96242.1	WP_038603174.1	WP_013950739.1	WP_039455179.1	WP_010267803.1	WP_011304564.1	WP_010963106.1	WP_015816299.1
HemJ	-	WP_019230647.1	WP_045797279.1	WP_011944734.1	REIM_1326	WP_011478077.1	WP_010977922.1	WP_011271695.1	WP_012151473.1	WP_011191300.1	KKB96186.1	WP_038603014.1	WP_013950851.1	WP_039454783.1	WP_011114693.1	WP_011304226.1	WP_010962574.1	WP_015816227.1
HemH	-	WP_019230648.1	WP_045797278.1	WP_011944735.1	REIM_1327	WP_011478078.1	WP_010977923.1	WP_011271696.1	WP_012151474.1	WP_011191301.1	KKB96187.1	WP_038603013.1	-	WP_039457731.1	WP_010265351.1	WP_011304734.1	WP_010082099.1	WP_015816605.1
HemO	-	WP_051006020.1	WP_045797281.1	WP_011945052.1	REIM_0930	WP_011477506.1	WP_010977112.1	WP_011270882.1	WP_012150671.1	WP_014419425.1	KKB96092.1	WP_038604831.1	-	-	WP_010265801.1	WP_011304919.1	WP_010962500.1	WP_041351501.1
COX15 (haem A synthase)	-	WP_019230934.1	WP_045796947.1	WP_011945087.1	REIM_0791	WP_011476948.1	WP_010976998.1	WP_011271340.1	WP_012262286.1	-	KKB96314.1	WP_044578326.1	-	-	WP_010269416.1	WP_044262194.1	WP_022626285.1	WP_041351657.1
RecFOR
RecF (DNA replication/repair protein)	-	WP_019231607.1	WP_045797146.1	WP_041621146.1	REIM_0574	WP_011476730.1	WP_010976720.1	WP_039594752.1	WP_012150261.1	WP_011190573.1	-	WP_038602916.1	WP_041185557.1	WP_053332582.1	WP_012659131.1	WP_011304174.1	WP_010963158.1	WP_015816081.1
RecO (DNA repair protein)	-	WP_019230598.1	WP_045797427.1	WP_011945039.1	REIM_0736	WP_011476984.1	WP_004998176.1	WP_011271196.1	WP_012150988.1	WP_011190986.1	-	WP_038603529.1	WP_013950845.1	WP_039455839.1	WP_012658980.1	WP_011304613.1	WP_010962439.1	WP_015816315.1
RecR (recombination protein)	-	WP_019230766.1	WP_045796867.1	WP_011944341.1	REIM_1262	WP_011477894.1	WP_010977239.1	WP_039594972.1	WP_012150801.1	WP_011190886.1	-	WP_038603571.1	WP_013950672.1	WP_039458360.1	-	WP_011304372.1	WP_010963080.1	WP_015816714.1
RecJ (single-stranded-DNA-specific exonuclease)	-	WP_019231494.1	WP_045796885.1	WP_011944517.1	REIM_0626	WP_011476987.1	WP_010977377.1	WP_011271092.1	WP_012150881.1	WP_011190965.1	KKB96140.1	WP_038602940.1	WP_013951404.1	WP_039457400.1	WP_010268596.1	WP_011304998.1	WP_010962506.1	WP_015816555.1
HslUV
HslU subunit of ATP-dependent protease	-	WP_019231614.1	-	-	REIM_0872	WP_011477484.1	WP_010977081.1	WP_011270848.1	WP_012150639.1	WP_011190774.1	-	WP_038602989.1	WP_041185288.1	WP_039458597.1	WP_010268333.1	WP_011304913.1	WP_041580658.1	WP_041351401.1
HslV subunit of ATP-dependent protease	-	WP_019231613.1	-	-	REIM_0871	WP_011477485.1	WP_004996101.1	WP_011270847.1	WP_004996101.1	WP_011190773.1	-	WP_038602988.1	WP_013950996.1	WP_039456018.1	WP_010265784.1	WP_011304912.1	WP_006280198.1	WP_015816055.1
c-di-GMP signalling
PleD family two-component system response regulator	-	WP_019231124.1	-	WP_011944400.1	REIM_0103	WP_011477634.1	WP_010976979.1	WP_011271365.1 WP_011271705.1	-	WP_011190696.1	KKB96766.1	WP_038602870.1 WP_053239263.1	-	WP_039455925.1	WP_010267432.1	WP_011304426.1	WP_010962441.1	WP_015816352.1
c-di-GMP phosphodiesterase	-	WP_019230760.1 WP_019230761.1	-	WP_011944345.1	REIM_0535	WP_041804697.1	WP_010976985.1	WP_011271354.1	WP_012262282.1	WP_011190704.1	-	WP_053239351.1	-	WP_053332459.1	-	-	-	WP_015816293.1
Flagellar assembly
FlgA (flagella basal body P-ring formation protein)	-	-	-	-	REIM_0547	-	-	-	-	-	-	WP_038602906.1	WP_052567648.1	WP_039458831.1	-	-	-	-
FlgB ( flagellar basal-body rod protein)	-	-	-	-	REIM_0217	-	-	-	-	-	-	WP_038602338.1	WP_013950548.1	WP_039455308.1	-	-	-	-
FlgC ( folagellar basal bdy rod protein)	-	-	-	-	REIM_0216	-	-	-	-	-	-	WP_038604344.1	WP_013950547.1	WP_068982000.1	-	-	-	-
FlgF ( flagellar basal body rod protein)	-	-	-	-	REIM_0545	-	-	-	-	-	KKB96720.1	WP_038601944.1	WP_013950673.1	WP_053332750.1	-	-	-	-
FlgG ( flagellar basal body rod protein)	-	-	-	-	REIM_0546	-	-	-	-	-	KKB96719.1	WP_038601947.1	WP_013950674.1	WP_039458832.1	-	-	-	-
FlgH ( flagellar basal body L-ring protein)	-	-	-	-	REIM_0548	-	-	-	-	-	KKB96347.1	WP_038602908.1	WP_052567649.1	WP_039458828.1	-	-	-	-
FlgI (flagellar basal body P-ring protein)	-	-	-	-	REIM_1115	-	-	-	-	-	KKB96379.1	WP_038603991.1	WP_013951547.1	WP_039456144.1	-	-	-	-
FliD (flagellar hook-associated protein)	-	-	-	-	REIM_0130 REIM_0607 REIM_0825	-	-	-	-	-	KKB96542.1	WP_038601702.1	WP_041185506.1 WP_041185507.1	WP_039458557.1	-	-	-	-
FliF ( flagellar M-ring protein FliF)	-	-	-	-	REIM_0519	-	-	-	-	-	KKB96032.1	WP_038603165.1	WP_013950927.1	WP_053332545.1	-	-	-	-
FliG ( flagellar motor switch protein)	-	-	-	-	REIM_0520	-	-	-	-	-	-	WP_038603164.1	WP_013950928.1	WP_039455732.1	-	-	-	-
FlhA ( flagellar biosynthesis protein)	-	-	-	-	REIM_0966	-	-	-	-	-	-	WP_038604234.1	WP_013950805.1	WP_039458575.1	-	-	-	-
FlhB (flagellar biosynthesis protein)	-	-	-	-	REIM_0571	-	-	-	-	-	KKB96295.1	WP_038604090.1	WP_013950833.1	WP_039456978.1	-	-	-	-
FliI (flagellum-specific ATP synthase)	-	-	-	-	REIM_0536	-	-	-	-	-	-	WP_038603714.1	WP_013951593.1	WP_039454646.1	-	-	-	-
FliM (flagellar motor switch protein)	-	-	-	-	REIM_0542	-	-	-	-	-	KKB96552.1	WP_053239202.1	WP_013951236.1	WP_053332454.1	-	-	-	-
FliN (flagellar motor switch protein)	-	-	-	-	REIM_0522	-	-	-	-	-	-	WP_044578027.1	WP_013950930.1	WP_039455736.1	-	-	-	-
FliP (flagellar biosynthetic protein)	-	-	-	-	REIM_1129	-	-	-	-	-	KKB96399.1	WP_038604162.1	WP_041185381.1	WP_039458974.1	-	-	-	-
FliQ flagellar biosynthesis protein)	-	-	-	-	REIM_0549	-	-	-	-	-	-	WP_038602340.1	WP_041185367.1	WP_039455709.1	-	-	-	-
FliR (flagellar biosynthesis protein)	-	-	-	-	REIM_1018	-	-	-	-	-	KKB96296.1	WP_044578151.1	WP_013950834.1	WP_039456981.1	-	-	-	-
MotA (flagellar motor protein)	-	-	-	-	REIM_0429	-	-	-	-	-	KKB96381.1	WP_038603365.1	WP_013951449.1	WP_039458291.1 WP_039458403.1	-	-	-	-
MotB (flagellar motor protein)	-	-	-	-	REIM_0428	-	-	-	-	-	KKB96380.1	WP_053239322.1	WP_013951448.1	WP_053332726.1	-	-	-	-
nrdDG operon
nrdD (anaerobic ribonucleoside-triphosphate reductase)	phytr_8650	-	-	-	-	-	-	-	-	-	-	-	-	-	-	-	-	-
nrdG (anaerobic ribonucleoside-triphosphate reductase activating protein)	phytr_8660	-	-	-	-	-	-	-	-	-	-	-	-	-	-	-	-	-
Membrane transporters
ABC transporters. M_7a subfamily paralog 1	phytr_7060	-	-	-	-	-	-	-	-	-	-	-	-	-	-	-	-	-
ABC transporters. M_7a subfamily paralog 2	phytr_8530	-	-	-	-	-	-	-	-	-	-	-	-	-	-	-	-	-
ABC transporters. M_7a subfamily paralog 3	phytr_8540	-	-	-	-	-	-	-	-	-	-	-	-	-	-	-	-	-
EamA-like transporter family paralog 1	phytr_5330	-	-	-	-	-	-	-	-	-	-	-	-	-	-	-	-	-
EamA-like transporter family paralog 2	phytr_5340	-	-	-	-	-	-	-	-	-	-	-	-	-	-	-	-	-
Ebo operon
EboA	phytr_11560	-	-	-	-	-	-	-	-	-	-	-	-	-	-	-	-	-
EboB	phytr_11570	-	-	-	-	-	-	-	-	-	-	-	-	-	-	-	-	-
EboC	phytr_11580	-	-	-	-	-	-	-	-	-	-	-	-	-	-	-	-	-
EboD	phytr_11590	-	-	-	-	-	-	-	-	-	-	-	-	-	-	-	-	-
EboE	phytr_11600	-	-	-	-	-	-	-	-	-	-	-	-	-	-	-	-	-
EboF	phytr_11610	-	-	-	-	-	-	-	-	-	-	-	-	-	-	-	-	-
ANK repeat containing proteins
	phytr_1670 phytr_790 phytr_8500 phytr_11470 phytr_6560 phytr_4120 phytr_710 phytr_5180 phytr_3790 phytr_8320 phytr_2400 phytr_7710 phytr_4140 phytr_10510 phytr_12870 phytr_7040 phytr_11350 phytr_10400 phytr_2470 phytr_10430 phytr_11430 phytr_4190 phytr_410 phytr_5750 phytr_3240 phytr_5190 phytr_7030 phytr_11010 phytr_3200 phytr_2610 phytr_4590 phytr_2910 phytr_2590 phytr_11290 phytr_90 phytr_4130…	WP_019231326.1 WP_019230675.1 WP_019230947.1 WP_019230968.1 WP_075226260.1 WP_019230673.1 WP_019230917.1 WP_019231340.1 WP_019231299.1 WP_019231694.1 WP_019231041.1 WP_019231113.1 WP_019231572.1 WP_019230691.1 WP_019231480.1 WP_019231459.1 WP_019231242.1 WP_019231397.1 WP_019231496.1 WP_026071711.1 WP_019231478.1 WP_019231323.1 WP_019230969.1 WP_019230798.1 WP_019231619.1 WP_019230981.1 WP_019231…	WP_045797423.1 WP_052694626.1 WP_045797253.1 WP_045797151.1 WP_045797114.1 WP_045797442.1 WP_052694599.1 WP_045797239.1 WP_045797150.1 WP_045797351.1 WP_045797298.1 WP_045797462.1 WP_045797012.1 WP_045797451.1 WP_052694652.1 WP_045797452.1 WP_045797079.1 WP_052694666.1 WP_045797173.1 WP_045797485.1 WP_045797232.1 WP_045797255.1 WP_052694669.1 WP_052694612.1 WP_045796896.1 WP_045797082.1 WP_045797…	WP_011945030.1 WP_041621271.1 WP_041621254.1 WP_011944577.1 WP_011945136.1 WP_011945192.1 WP_041621088.1 WP_011944664.1 WP_011945029.1 WP_050897522.1 WP_050897539.1 WP_041621106.1 WP_011944497.1 WP_011945144.1 WP_011944505.1 WP_041621259.1 WP_041621285.1 WP_011944900.1 WP_011944356.1 WP_011944257.1 WP_011944509.1 WP_011944722.1 WP_011944992.1 WP_050897621.1 WP_050897488.1 WP_011944607.1 WP_011944…	REIM_0271 REIM_1277 REIM_0015 REIM_0058 REIM_0144 REIM_1011 REIM_0034 REIM_0704 REIM_0854 REIM_0695 REIM_0867 REIM_0190 REIM_0174 REIM_0013 REIM_0267 REIM_0206 REIM_0298	WP_011477583.1 WP_011477398.1 WP_011477684.1 WP_011477254.1 WP_011477645.1 WP_011477148.1 WP_011477047.1 WP_011477258.1 WP_011477270.1 WP_011476886.1 WP_041804913.1 WP_011477877.1 WP_011476846.1 WP_011477009.1 WP_011477161.1 WP_011477011.1 WP_011476925.1 WP_011478061.1 WP_011476847.1 WP_011477658.1 WP_011476914.1 WP_011477225.1 WP_011477566.1 WP_011477292.1 WP_041804722.1 WP_011477037.1 WP_041804…	WP_010977466.1 WP_012151109.1 WP_010976967.1 WP_010977482.1	WP_049749310.1 WP_011270618.1 WP_011271112.1 WP_011270418.1 WP_011271606.1 WP_041405350.1 WP_039595125.1 WP_011270720.1 WP_011271465.1 WP_011270686.1 WP_011271398.1 WP_011271392.1 WP_039595268.1 WP_011271737.1 WP_011271764.1 WP_011271711.1 WP_049749307.1 WP_011271111.1 WP_011271305.1 WP_011270757.1 WP_049749304.1 WP_039595430.1	lWP_012150699.1 WP_080508240.1 WP_080508227.1 WP_075807945.1 WP_012151041.1 WP_012150500.1 WP_041472334.1 WP_080508235.1 WP_012150436.1 WP_012150939.1 WP_012151093.1 WP_012150522.1	WP_011190686.1	KKB96109.1 KKB96148.1 KKB96198.1 KKB96279.1 KKB96523.1 KKB96652.1 KKB96162.1 KKB96132.1 KKB96161.1 KKB96394.1 KKB96625.1 KKB96197.1 KKB96644.1 KKB96708.1 KKB96743.1 KKB96031.1 KKB96064.1 KKB96484.1	WP_038604134.1 WP_038604108.1 WP_038603584.1 WP_038601820.1 WP_038601728.1 WP_038603622.1 WP_038603810.1 WP_038601578.1 WP_038601895.1 WP_038603769.1 WP_044578160.1 WP_038601897.1 WP_038601899.1 WP_038604218.1 WP_038603635.1 WP_038603705.1 WP_053239344.1 WP_038601911.1 WP_038603702.1 WP_038601888.1 WP_038601861.1 WP_038603871.1 WP_038601858.1 WP_038603325.1 WP_053239338.1 WP_038601909.1 WP_038602…	WP_041185577.1 WP_041185462.1 WP_013951251.1 WP_013951481.1 WP_013950709.1 WP_041185569.1 WP_041185570.1 WP_041185461.1 WP_041185474.1 WP_013951256.1 WP_041185447.1 WP_041185289.1	WP_053332722.1 WP_039457248.1 WP_039456788.1 WP_053332791.1 WP_039458118.1 WP_039459385.1 WP_039456238.1 WP_039456707.1 WP_053332605.1 WP_039454626.1 WP_039456253.1 WP_039455757.1 WP_039456162.1 WP_039455978.1 WP_053332627.1 WP_039456748.1 WP_039456895.1 WP_039458693.1 WP_039455448.1 WP_039458804.1 WP_039456839.1 WP_039454569.1 WP_053332769.1 WP_039455432.1 WP_039456892.1 WP_039457262.1 WP_039454…	WP_012658987.1 WP_010270387.1 WP_029209772.1 WP_010269906.1 WP_012658960.1	WP_011304508.1 WP_011304348.1 WP_011304181.1 WP_011304486.1 WP_044262177.1	WP_022626282.1 WP_010962425.1 WP_010962822.1 WP_022626240.1 WP_010962680.1 WP_010962723.1 WP_006280296.1 WP_010962552.1 WP_010962491.1 WP_041580639.1 WP_022626377.1 WP_010962493.1 WP_010962650.1 WP_010962485.1 WP_010962593.1 WP_010962726.1 WP_022626213.1 WP_010962346.1 WP_010962484.1 WP_010962702.1	WP_041351528.1 WP_012779410.1 WP_015816337.1 WP_012779418.1
